# Supplementary material for: Live attenuated vaccination protects aged chimeric ACE2 mice from severe SARS-CoV-2 pathogenicity in vivo
Source: PLoS Pathog. 2026 Apr 22;22(4):e1014167. doi: 10.1371/journal.ppat.1014167 (PMC13132463; doi:10.1371/journal.ppat.1014167)
Supplement: S1 Table — (XLSX) [file ppat.1014167.s001.xlsx]

## Sheet: Fig.1
Fig.1A
	Group	Animal ID	genome copies/ml
	naive	CT84	0
		CT85	0
		CT89	0
		CT90	0
	WT	CT91	1.47756e+07
		CT92	2.68013e+07
		CT93	1.14763e+07
		CT94	-	no BAL --> technical issues
	LAVNsp16	CT86	0
		CT87	444.513
		CT95	0
		CT96	0
Statistical analysis:
Data did not pass Shapiro-Wilk Test for normality
Kruskal-Wallis followed by Dunn's multiple comparison test
Dunn's multiple comparisons test	Mean rank diff,	Significant?	Summary	Adjusted P Value
naive vs. WT	-6	Yes	*	0.0182
naive vs. LAVNsp16	-1	No	ns	>0,9999
WT vs. LAVNsp16	5	No	ns	0.0667
Fig.1B
	Group	Animal ID	genome copies/µg RNA
	naive	CT84	0
		CT85	53.3222
		CT89	0
		CT90	0
	WT	CT91	5.4818e+06
		CT92	26270962
		CT93	5660013
		CT94	4.71137e+06
	LAVNsp16	CT86	4039.89
		CT87	5601.07
		CT95	18.8006
		CT96	747.511
Statistical analysis:
Data did not pass Shapiro-Wilk Test for normality
Kruskal-Wallis followed by Dunn's multiple comparison test
Dunn's multiple comparisons test	Mean rank diff,	Significant?	Summary	Adjusted P Value
naive vs. WT	-8	Yes	**	0.0042
naive vs. LAVNsp16	-4	No	ns	0.3307
WT vs. LAVNsp16	4	No	ns	0.3307
Fig.1C
	Group	Animal ID	genome copies/µg RNA
	naive	CT84	20.1232
		CT85	20.7685
		CT89	66.76
		CT90	74.407
	WT	CT91	863330
		CT92	7009171
		CT93	160741568
		CT94	41904672
	LAVNsp16	CT86	1342.15
		CT87	94854440
		CT95	65616616
		CT96	228.465
Statistical analysis:
Data did not pass Shapiro-Wilk Test for normality
Kruskal-Wallis followed by Dunn's multiple comparison test
Dunn's multiple comparisons test	Mean rank diff,	Significant?	Summary	Adjusted P Value
naive vs. WT	-6.5	Yes	*	0.0324
naive vs. LAVNsp16	-5.5	No	ns	0.093
WT vs. LAVNsp16	1	No	ns	>0,9999
Fig.1D
	Group	Animal ID	protein conc. µg/ml
	naive	CT84	106
		CT85	113
		CT89	86
		CT90	86
	WT	CT91	1489
		CT92	819
		CT93	1358
		CT94	-	no BAL --> technical issues
	LAVNsp16	CT86	96
		CT87	65
		CT95	73
		CT96	84
Statistical analysis:
Data did pass Shapiro-Wilk Test for normality
One-way ANOVA followed by Tukey's multiple comparisons test
Tukey's multiple comparisons test	Mean Diff,	95,00% CI of diff,	Below threshold?	Summary	Adjusted P Value
naive vs. WT	-1124	-1513 to -735,9	Yes	****	<0,0001
naive vs. LAVNsp16	18.25	-341,3 to 377,8	No	ns	0.9885
WT vs. LAVNsp16	1143	754,2 to 1531	Yes	****	<0,0001
Fig.1E
		WT	LAVNsp16
	5	1
	6	1
	6	1
	6	1
	7		0
	6		1
	7		0
	7		0
Comparison of Survival Curves
Log-rank (Mantel-Cox) test
Chi square	4.31
df	1
P value	0.0379
P value summary	*
Are the survival curves sig different?	Yes
Gehan-Breslow-Wilcoxon test
Chi square	4.225
df	1
P value	0.0398
P value summary	*
Are the survival curves sig different?	Yes
Median survival
WT	6
LAVNsp16	Undefined
Hazard Ratio (Mantel-Haenszel)	B/C	C/B
Ratio (and its reciprocal)	11.18	0.08948
95% CI of ratio	1,145 to 109,1	0,009163 to 0,8737
Hazard Ratio (logrank)	B/C	C/B
Ratio (and its reciprocal)	5.032	0.1987
95% CI of ratio	0,8618 to 29,39	0,03403 to 1,160
Fig.1F
		bodyweight/ initial bodyweight on day 0 (in %)
		WT				LAVNsp16
	dpi	CT91	CT92	CT93	CT94	CT86	CT87	CT95	CT96
	0	100	100	100	100	100	100	100	100
	1	96.15	93.65	100	103.95	101.21	98.9	101.12	94.2
	2	96.79	94.18	101.6	107.91	103.64	101.1	99.44	94.2
	3	99.36	96.3	102.13	104.52	105.45	102.21	98.88	96.62
	4	94.87	85.19	96.28	98.87	102.42	96.69	98.31	97.58
	5	91.67	77.78	93.62	90.4	101.82	87.29	100	99.03
	6	84.62		82.45	82.49	102.42	79.01	94.38	101.45
	7					101.82		88.2	99.03
Statistical analysis:
Data did pass Shapiro-Wilk Test for normality
Individual, unpaired t-tests were performed per dpi
Table Analyzed	dpi 4	dpi 5	dpi 6
Column B	LAVNsp16	LAVNsp16	LAVNsp16
vs.	vs,	vs,	vs,
Column A	WT	WT	WT
Unpaired t test
P value	0.1783	0.1258	0.1439
P value summary	ns	ns	ns
Significantly different (P < 0.05)?	No	No	No
One- or two-tailed P value?	Two-tailed	Two-tailed	Two-tailed
t, df	t=1,524, df=6	t=1,777, df=6	t=1,732, df=5
How big is the difference?
Mean of column A	93.8	88.37	83.19
Mean of column B	98.75	97.04	94.32
Difference between means (B - A) ± SEM	4,947 ± 3,246	8,667 ± 4,876	11,13 ± 6,426
95% confidence interval	-2,994 to 12,89	-3,265 to 20,60	-5,390 to 27,65
R squared (eta squared)	0.2792	0.3449	0.3749
F test to compare variances
F, DFn, Dfd	5,558, 3, 3	1,184, 3, 3	75,88, 3, 2
P value	0.1927	0.8926	0.0261
P value summary	ns	ns	*
Significantly different (P < 0.05)?	No	No	Yes
Fig.1G
		clinical scoring points
		WT				LAVNsp16
	dpi	CT91	CT92	CT93	CT94	CT86	CT87	CT95	CT96
	0	0	0	0	0	0	0	0	0
	1	5	5	0	0	0	5	0	5
	2	5	5	0	0	0	0	5	5
	3	5	5	0	0	0	0	5	5
	4	5	10	5	5	0	5	5	5
	5	5	20	5	5	0	10	0	5
	6	10		25	35	0	45	5	0
	7					0		10	5

## Sheet: Fig.3
Fig.3A
		WT				LAVNsp16
	dpi	V6799	V6802	V6805	V6806	V6808	V6785	V6786	V6801
	0	100	100	100	100	100	100	100	100
	1	100	97.57	98.7	99.62	100.38	99.23	99.12	97.18
	2	93.14	88.83	93.91	95.11	99.24	94.21	97.8	96.71
	3	94.12	88.35	94.35	96.99	100.76	99.61	97.8	98.59
	4	101.47	93.2	98.7	101.13	100.76	100.77	96.04	99.06
	5	99.51	96.12	98.26	98.87	100.76	99.61	99.12	99.06
	6	100.49	98.54	103.04	104.14	102.66	101.16	102.2	100.47
	7	100.49	97.09	101.74	101.13	100.76	100.39	97.36	100.94
Statistical analysis:
Data did pass Shapiro-Wilk Test for normality
Individual, unpaired t-tests were performed per dpi
Table Analyzed	dpi 2	dpi 3
Column B	LAVNsp16	LAVNsp16
vs.	vs,	vs,
Column A	WT	WT
Unpaired t test
P value	0.0497	0.0249
P value summary	*	*
Significantly different (P < 0.05)?	Yes	Yes
One- or two-tailed P value?	Two-tailed	Two-tailed
t, df	t=2,451, df=6	t=2,972, df=6
How big is the difference?
Mean of column A	92.75	93.45
Mean of column B	96.99	99.19
Difference between means (B - A) ± SEM	4,242 ± 1,731	5,738 ± 1,931
95% confidence interval	0,006734 to 8,478	1,013 to 10,46
R squared (eta squared)	0.5003	0.5954
F test to compare variances
F, DFn, Dfd	1,659, 3, 3	8,068, 3, 3
P value	0.6878	0.1202
P value summary	ns	ns
Significantly different (P < 0.05)?	No	No
Fig.3B
	dpi	WT	LAVNsp16
	7	0
	7	0
	7	0
	7	0
	7		0
	7		0
	7		0
	7		0
Statistical analysis:
Comparison of Survival Curves
Log-rank (Mantel-Cox) test
Chi square	0
df	1
P value	>0,9999
P value summary	ns
Are the survival curves sig different?	No
Gehan-Breslow-Wilcoxon test
Chi square	0
df	1
P value	>0,9999
P value summary	ns
Are the survival curves sig different?	No
Median survival
WT	Undefined
LAVNsp16	Undefined
Hazard Ratio (Mantel-Haenszel)	B/C	C/B
Ratio (and its reciprocal)	Undefined	Undefined
Hazard Ratio (logrank)	B/C	C/B
Ratio (and its reciprocal)	Undefined	Undefined
Fig.3C
		Group	Animal ID	genome copies/ml
	2 dpi	naiv	V6790	0
			V6796	0
			V6798	0
			V6804	0
		WT	V6791	151321500
			V6797	4.74294e+08
			V6794	362891700
			V6795	3.77008e+08
		LAVNsp16	V6773	5.98618e+07
			V6783	3.34775e+07
			V6775	4.87722e+07
			V6777	1.25603e+07
			V6778	105059525
	4 dpi	naiv	001-V6174	0
			001-V6176	0
			001-V6293	0
		WT	001-V6177	145094
			001-V6175	3.52176e+06
			001-V6294	609354
			001-V6295	1.76686e+06
		LAVNsp16	567-29099	252372
			567-29100	9539.5
			001-V6296	37130.8
			001-V6297	284444
	7 dpi	naiv	V6774	0
			V6784	0
			V6776	0
			V6779	-	--> no BAL sample for technical reasons
		WT	V6799	11661.3
			V6802	5057.9
			V6805	5193.66
			V6806	3858.24
		LAVNsp16	V6808	0
			V6785	0
			V6786	2603.38
			V6801	1325.25
Statistical analysis:
Data did pass Shapiro-Wilk Test for normality
Individual, unpaired t-tests were performed per dpi
Table Analyzed	2 dpi	4 dpi	7 dpi
Column B	LAVNsp16	LAVNsp16	LAVNsp16
vs.	vs,	vs,	vs,
Column A	WT	WT	WT
Unpaired t test
P value	0.0025	0.0492	0.0284
P value summary	**	*	*
Significantly different (P < 0.05)?	Yes	Yes	Yes
One- or two-tailed P value?	Two-tailed	Two-tailed	Two-tailed
t, df	t=4,609, df=7	t=2,584, df=5	t=2,869, df=6
How big is the difference?
Mean of column A	340000000	1970000	6550
Mean of column B	53000000	144125	975
Difference between means (B - A) ± SEM	-287000000 ± 62268199	-1825875 ± 706526	-5575 ± 1943
95% confidence interval	-434240893 to -139759107	-3642057 to -9693	-10329 to -820,9
R squared (eta squared)	0.7522	0.5719	0.5785
F test to compare variances
F, DFn, Dfd	13,80, 3, 4	106,8, 2, 3	8,747, 3, 3
P value	0.0282	0.0033	0.1081
P value summary	*	**	ns
Significantly different (P < 0.05)?	Yes	Yes	No
Fig.3D
		Group	Animal ID	genome copies/µg RNA
	2 dpi	naiv	V6790	0
			V6796	0
			V6798	0
			V6804	0
		WT	V6791	11278546
			V6797	15746075
			V6794	20843076
			V6795	13565555
		LAVNsp16	V6773	4316009
			V6783	2.60054e+06
			V6775	3.29081e+06
			V6777	1914163
			V6778	3667241
	4 dpi	naiv	001-V6174	0
			001-V6176	0
			001-V6293	0
		recWT	001-V6177	16239.7
			001-V6175	395764
			001-V6294	72604.5
			001-V6295	269487
		Nsp16	567-29099	14411.7
			567-29100	217.644
			001-V6296	3843.11
			001-V6297	20115.4
	7 dpi	naiv	V6774	0
			V6784	0
			V6776	0
			V6779	0
		recWT	V6799	9681.83
			V6802	4921.95
			V6805	3448.22
			V6806	3927.88
		Nsp16	V6808	3079.22
			V6785	4186.37
			V6786	3776.32
			V6801	4162.56
Statistical analysis:
Data did pass Shapiro-Wilk Test for normality
Individual, unpaired t-tests were performed per dpi
Table Analyzed	2 dpi	4 dpi	7 dpi
Column B	LAVNsp16	LAVNsp16	LAVNsp16
vs.	vs,	vs,	vs,
Column A	WT	WT	WT
Unpaired t test
P value	0.0003	0.0884	0.2878
P value summary	***	ns	ns
Significantly different (P < 0.05)?	Yes	No	No
One- or two-tailed P value?	Two-tailed	Two-tailed	Two-tailed
t, df	t=6,618, df=7	t=2,032, df=6	t=1,166, df=6
How big is the difference?
Mean of column A	15350000	188450	5495
Mean of column B	3158000	9640	3803
Difference between means (B - A) ± SEM	-12192000 ± 1842161	-178811 ± 87992	-1693 ± 1451
95% confidence interval	-16548019 to -7835981	-394119 to 36498	-5244 to 1859
R squared (eta squared)	0.8622	0.4077	0.1848
F test to compare variances
F, DFn, Dfd	18,78, 3, 4	364,1, 3, 3	30,58, 3, 3
P value	0.0161	0.0005	0.019
P value summary	*	***	*
Significantly different (P < 0.05)?	Yes	Yes	Yes
Fig.3E
		Group	Animal ID	genome copies/µg RNA
	2 dpi	naiv	V6790	0
			V6796	0
			V6798	0
			V6804	0
		WT	V6791	52.8034
			V6797	0
			V6794	14.63
			V6795	22.9682
		LAVNsp16	V6773	3.86636
			V6783	3.55902
			V6775	7.10622
			V6777	0
			V6778	32.6512
	4 dpi	naiv	001-V6174	0
			001-V6176	0
			001-V6293	3.5812
		recWT	001-V6177	9.10808
			001-V6175	0
			001-V6294	0
			001-V6295	3.39668
		Nsp16	567-29099	0
			567-29100	0
			001-V6296	0
			001-V6297	0
	7 dpi	naiv	V6774	0
			V6784	3.38068
			V6776	7.09462
			V6779	0
		recWT	V6799	0
			V6802	0
			V6805	8.37575
			V6806	0
		Nsp16	V6808	3.52237
			V6785	6.96862
			V6786	3.36557
			V6801	0
Statistical analysis:
Data did not pass Shapiro-Wilk Test for normality
Individual, Mann-Whitney tests were performed per dpi
Table Analyzed	2 dpi	4 dpi	7 dpi
Column C	LAVNsp16	LAVNsp16	LAVNsp16
vs.	vs,	vs,	vs,
Column B	WT	WT	WT
Mann Whitney test
P value	0.4524	0.4286	0.4857
Exact or approximate P value?	Exact	Exact	Exact
P value summary	ns	ns	ns
Significantly different (P < 0.05)?	No	No	No
One- or two-tailed P value?	Two-tailed	Two-tailed	Two-tailed
Sum of ranks in column B,C	23,50 , 21,50	22 , 14	15,50 , 20,50
Mann-Whitney U	6.5	4	5.5
Difference between medians
Median of column B	18,80, n=4	1,698, n=4	0,000, n=4
Median of column C	3,866, n=5	0,000, n=4	3,444, n=4
Difference: Actual	-14.93	-1.698	3.444
Difference: Hodges-Lehmann	-12.85	-1.698	3.366

## Sheet: Fig.4
Fig.4A
	Monocytes
	dpi	naive				WT				LAVNsp16
	2	101	175	181	209	3217	11380	11128	8521	574	440	372	358	2518
	4	341	262	238		1136	1367	866	2149	443	119	928	1519
	7	814	185	1004		769	1642	1499	1296	460	220	487	1276
Statistical analysis:
Data did pass Shapiro-Wilk Test for normality
Individual, One-way ANOVA followed by Tukey's multiple comparisons tests were performed per dpi
2 dpi
Tukey's multiple comparisons test	Mean Diff,	95,00% CI of diff,	Below threshold?	Summary	Adjusted P Value
naive vs. WT	-8395	-12579 to -4211	Yes	***	0.0007
naive vs. LAVNsp16	-685.9	-4656 to 3284	No	ns	0.885
WT vs. LAVNsp16	7709	3739 to 11679	Yes	***	0.0009
Test details	Mean 1	Mean 2	Mean Diff,	SE of diff,	n1	n2	q	DF
naive vs. WT	166.5	8562	-8395	1526	4	4	7.778	10
naive vs. LAVNsp16	166.5	852.4	-685.9	1448	4	5	0.6699	10
WT vs. LAVNsp16	8562	852.4	7709	1448	4	5	7.529	10
4 dpi
Tukey's multiple comparisons test	Mean Diff,	95,00% CI of diff,	Below threshold?	Summary	Adjusted P Value
naive vs. WT	-1099	-2200 to 1,951	No	ns	0.0504
naive vs. LAVNsp16	-471.9	-1573 to 629,2	No	ns	0.4726
WT vs. LAVNsp16	627.3	-392,2 to 1647	No	ns	0.2434
Test details	Mean 1	Mean 2	Mean Diff,	SE of diff,	n1	n2	q	DF
naive vs. WT	280.3	1380	-1099	385.4	3	4	4.034	8
naive vs. LAVNsp16	280.3	752.3	-471.9	385.4	3	4	1.732	8
WT vs. LAVNsp16	1380	752.3	627.3	356.8	4	4	2.486	8
7 dpi
Tukey's multiple comparisons test	Mean Diff,	95,00% CI of diff,	Below threshold?	Summary	Adjusted P Value
naive vs. WT	-633.8	-1560 to 291,9	No	ns	0.1852
naive vs. LAVNsp16	56.92	-868,8 to 982,6	No	ns	0.9832
WT vs. LAVNsp16	690.8	-166,3 to 1548	No	ns	0.1128
Test details	Mean 1	Mean 2	Mean Diff,	SE of diff,	n1	n2	q	DF
naive vs. WT	667.7	1302	-633.8	324	3	4	2.767	8
naive vs. LAVNsp16	667.7	610.8	56.92	324	3	4	0.2485	8
WT vs. LAVNsp16	1302	610.8	690.8	299.9	4	4	3.257	8
Fig.4B
	Neutrophils
	dpi	naive				WT				LAVNsp16
	2	11	184	119	87	811	1668	2144	3146	503	502	187	434	872
	4	108	111	32		453	705	115	526	68	7	130	467
	7	317	327	286		39	64	52	16	18	5	208	40
Statistical analysis:
Data did pass Shapiro-Wilk Test for normality
Individual, One-way ANOVA followed by Tukey's multiple comparisons tests were performed per dpi
2 dpi
Tukey's multiple comparisons test	Mean Diff,	95,00% CI of diff,	Below threshold?	Summary	Adjusted P Value
naive vs. WT	-1842	-2921 to -762,6	Yes	**	0.0023
naive vs. LAVNsp16	-399.4	-1423 to 624,7	No	ns	0.5532
WT vs. LAVNsp16	1443	418,6 to 2467	Yes	**	0.0081
Test details	Mean 1	Mean 2	Mean Diff,	SE of diff,	n1	n2	q	DF
naive vs. WT	100.3	1942	-1842	393.8	4	4	6.616	10
naive vs. LAVNsp16	100.3	499.6	-399.4	373.6	4	5	1.512	10
WT vs. LAVNsp16	1942	499.6	1443	373.6	4	5	5.462	10
4 dpi
Tukey's multiple comparisons test	Mean Diff,	95,00% CI of diff,	Below threshold?	Summary	Adjusted P Value
naive vs. WT	-366.1	-798,3 to 66,16	No	ns	0.0951
naive vs. LAVNsp16	-84.33	-516,6 to 347,9	No	ns	0.8456
WT vs. LAVNsp16	281.8	-118,4 to 681,9	No	ns	0.1714
Test details	Mean 1	Mean 2	Mean Diff,	SE of diff,	n1	n2	q	DF
naive vs. WT	83.67	449.8	-366.1	151.3	3	4	3.423	8
naive vs. LAVNsp16	83.67	168	-84.33	151.3	3	4	0.7884	8
WT vs. LAVNsp16	449.8	168	281.8	140	4	4	2.845	8
7 dpi
Tukey's multiple comparisons test	Mean Diff,	95,00% CI of diff,	Below threshold?	Summary	Adjusted P Value
naive vs. WT	267.3	135,8 to 398,7	Yes	**	0.001
naive vs. LAVNsp16	242.3	110,8 to 373,7	Yes	**	0.0019
WT vs. LAVNsp16	-25	-146,7 to 96,72	No	ns	0.8308
Test details	Mean 1	Mean 2	Mean Diff,	SE of diff,	n1	n2	q	DF
naive vs. WT	310	42.75	267.3	46.01	3	4	8.214	8
naive vs. LAVNsp16	310	67.75	242.3	46.01	3	4	7.446	8
WT vs. LAVNsp16	42.75	67.75	-25	42.6	4	4	0.83	8
Fig.4C
	NK cells
	dpi	naive				WT				LAVNsp16
	2	5	7	3	1	321	354	926	571	114	261	228	349	239
	4	2	3	14		235	459	176	439	70	1	139	541
	7	6	5	15		164	143	374	206	69	50	123	148
Statistical analysis:
Data did pass Shapiro-Wilk Test for normality
Individual, One-way ANOVA followed by Tukey's multiple comparisons tests were performed per dpi
2 dpi
Tukey's multiple comparisons test	Mean Diff,	95,00% CI of diff,	Below threshold?	Summary	Adjusted P Value
naive vs. WT	-539	-852,1 to -225,9	Yes	**	0.0021
naive vs. LAVNsp16	-234.2	-531,2 to 62,79	No	ns	0.1268
WT vs. LAVNsp16	304.8	7,814 to 601,8	Yes	*	0.0444
Test details	Mean 1	Mean 2	Mean Diff,	SE of diff,	n1	n2	q	DF
naive vs. WT	4	543	-539	114.2	4	4	6.675	10
naive vs. LAVNsp16	4	238.2	-234.2	108.3	4	5	3.057	10
WT vs. LAVNsp16	543	238.2	304.8	108.3	4	5	3.979	10
4 dpi	Mean Diff,	95,00% CI of diff,	Below threshold?	Summary	Adjusted P Value
Tukey's multiple comparisons test	-320.9	-696,7 to 54,90	No	ns	0.0924
naive vs. WT	-181.4	-557,2 to 194,4	No	ns	0.3952
naive vs. LAVNsp16	139.5	-208,4 to 487,4	No	ns	0.5151
WT vs. LAVNsp16
	Mean 1	Mean 2	Mean Diff,	SE of diff,	n1	n2	q	DF
Test details	6.333	327.3	-320.9	131.5	3	4	3.451	8
naive vs. WT	6.333	187.8	-181.4	131.5	3	4	1.951	8
naive vs. LAVNsp16	327.3	187.8	139.5	121.8	4	4	1.62	8
WT vs. LAVNsp16
7 dpi
Tukey's multiple comparisons test	Mean Diff,	95,00% CI of diff,	Below threshold?	Summary	Adjusted P Value
naive vs. WT	-213.1	-366,0 to -60,13	Yes	*	0.0101
naive vs. LAVNsp16	-88.83	-241,8 to 64,12	No	ns	0.2776
WT vs. LAVNsp16	124.3	-17,36 to 265,9	No	ns	0.0837
Test details	Mean 1	Mean 2	Mean Diff,	SE of diff,	n1	n2	q	DF
naive vs. WT	8.667	221.8	-213.1	53.53	3	4	5.63	8
naive vs. LAVNsp16	8.667	97.5	-88.83	53.53	3	4	2.347	8
WT vs. LAVNsp16	221.8	97.5	124.3	49.56	4	4	3.546	8
Fig.4D
	CD11c+CD11b+ macrophages
	dpi	naive				WT				LAVNsp16
	2	322	547	297	377	2120	6420	6754	5965	2523	6565	2540	8035	7365
	4	327	276	196		3492	11148	14594	11984	2738	193	8246	19077
	7	586	614	918		4015	2843	3682	2495	868	1414	1570	1538
Statistical analysis:
Data did pass Shapiro-Wilk Test for normality
Individual, One-way ANOVA followed by Tukey's multiple comparisons tests were performed per dpi
2 dpi
Tukey's multiple comparisons test	Mean Diff,	95,00% CI of diff,	Below threshold?	Summary	Adjusted P Value
naive vs. WT	-4929	-8929 to -929,2	Yes	*	0.0176
naive vs. LAVNsp16	-5020	-8814 to -1225	Yes	*	0.0118
WT vs. LAVNsp16	-90.85	-3885 to 3704	No	ns	0.9976
Test details	Mean 1	Mean 2	Mean Diff,	SE of diff,	n1	n2	q	DF
naive vs. WT	385.8	5315	-4929	1459	4	4	4.777	10
naive vs. LAVNsp16	385.8	5406	-5020	1384	4	5	5.129	10
WT vs. LAVNsp16	5315	5406	-90.85	1384	4	5	0.09282	10
4 dpi
Tukey's multiple comparisons test	Mean Diff,	95,00% CI of diff,	Below threshold?	Summary	Adjusted P Value
naive vs. WT	-10038	-22926 to 2850	No	ns	0.1262
naive vs. LAVNsp16	-7297	-20185 to 5591	No	ns	0.2932
WT vs. LAVNsp16	2741	-9191 to 14673	No	ns	0.7941
Test details	Mean 1	Mean 2	Mean Diff,	SE of diff,	n1	n2	q	DF
naive vs. WT	266.3	10305	-10038	4510	3	4	3.147	8
naive vs. LAVNsp16	266.3	7564	-7297	4510	3	4	2.288	8
WT vs. LAVNsp16	10305	7564	2741	4176	4	4	0.9283	8
7 dpi
Tukey's multiple comparisons test	Mean Diff,	95,00% CI of diff,	Below threshold?	Summary	Adjusted P Value
naive vs. WT	-2553	-3615 to -1491	Yes	***	0.0003
naive vs. LAVNsp16	-641.5	-1704 to 420,7	No	ns	0.2543
WT vs. LAVNsp16	1911	927,8 to 2895	Yes	**	0.0014
Test details	Mean 1	Mean 2	Mean Diff,	SE of diff,	n1	n2	q	DF
naive vs. WT	706	3259	-2553	371.7	3	4	9.712	8
naive vs. LAVNsp16	706	1348	-641.5	371.7	3	4	2.44	8
WT vs. LAVNsp16	3259	1348	1911	344.2	4	4	7.854	8
Fig.4E
	CD8+ T cells
	dpi	naive				WT				LAVNsp16
	2	4	13	0	1	49	60	92	86	33	122	64	56	30
	4	2	2	4		512	501	345	626	55	3	233	1034
	7	2	7	6		903	465	1364	780	342	239	668	609
Statistical analysis:
Data did pass Shapiro-Wilk Test for normality
Individual, One-way ANOVA followed by Tukey's multiple comparisons tests were performed per dpi
2 dpi
Tukey's multiple comparisons test	Mean Diff,	95,00% CI of diff,	Below threshold?	Summary	Adjusted P Value
naive vs. WT	-67.25	-118,1 to -16,43	Yes	*	0.0117
naive vs. LAVNsp16	-56.5	-104,7 to -8,288	Yes	*	0.0231
WT vs. LAVNsp16	10.75	-37,46 to 58,96	No	ns	0.8174
Test details	Mean 1	Mean 2	Mean Diff,	SE of diff,	n1	n2	q	DF
naive vs. WT	4.5	71.75	-67.25	18.54	4	4	5.13	10
naive vs. LAVNsp16	4.5	61	-56.5	17.59	4	5	4.543	10
WT vs. LAVNsp16	71.75	61	10.75	17.59	4	5	0.8644	10
4 dpi
Tukey's multiple comparisons test	Mean Diff,	95,00% CI of diff,	Below threshold?	Summary	Adjusted P Value
naive vs. WT	-493.3	-1151 to 164,8	No	ns	0.1424
naive vs. LAVNsp16	-328.6	-986,7 to 329,6	No	ns	0.3733
WT vs. LAVNsp16	164.8	-444,6 to 774,1	No	ns	0.7292
Test details	Mean 1	Mean 2	Mean Diff,	SE of diff,	n1	n2	q	DF
naive vs. WT	2.667	496	-493.3	230.3	3	4	3.029	8
naive vs. LAVNsp16	2.667	331.3	-328.6	230.3	3	4	2.017	8
WT vs. LAVNsp16	496	331.3	164.8	213.2	4	4	1.093	8
7 dpi
Tukey's multiple comparisons test	Mean Diff,	95,00% CI of diff,	Below threshold?	Summary	Adjusted P Value
naive vs. WT	-873	-1443 to -303,3	Yes	**	0.0059
naive vs. LAVNsp16	-459.5	-1029 to 110,2	No	ns	0.1125
WT vs. LAVNsp16	413.5	-113,9 to 940,9	No	ns	0.1236
Test details	Mean 1	Mean 2	Mean Diff,	SE of diff,	n1	n2	q	DF
naive vs. WT	5	878	-873	199.4	3	4	6.192	8
naive vs. LAVNsp16	5	464.5	-459.5	199.4	3	4	3.259	8
WT vs. LAVNsp16	878	464.5	413.5	184.6	4	4	3.168	8
Fig.4F
		Ifi44
		dpi	WT				LAVNsp16
		2	34.64	27.8	31.79	42.22	18.86	23.9	19.21	25.2	16.3
		4	1.18	2.14	1.33	1.66	1.29	1.1	1.46	1.49
		7	2.72	1.02	1.44	1.19	2.26	2.82	4.12	2.48
		OAS1
		dpi	WT				LAVNsp16
		2	51.08	36.47	34.33	48.09	28.81	40.04	26.25	26.95	18.51
		4	1.02	2.07	1.91	2.14	1.53	0.85	1.21	1.76
		7	3.23	0.75	1.66	1.05	1.55	2.45	2.78	1.96
		Ifnb1
		dpi	WT				LAVNsp16
		2	607.87	359.72	365.81	352.21	37.26	54.44	41.97	35.81	24.43
		4	2.21	4.25	2.2	2.03	1.01	0.96	0.54	1.02
		7	2.35	0.82	1.2	2.04	1.29	1.75	0.6	1.19
Statistical analysis:
Data did pass Shapiro-Wilk Test for normality
Individual, unpaired t-tests were performed per ISG and dpi
	Ifi44				OAS1				Ifnb1
Table Analyzed	2 dpi	4 dpi	7 dpi		2 dpi	4 dpi	7 dpi		2 dpi	4 dpi	7 dpi
Column B	LAVNsp16	LAVNsp16	LAVNsp16		LAVNsp16	LAVNsp16	LAVNsp16		LAVNsp16	LAVNsp16	LAVNsp16
vs.	vs,	vs,	vs,		vs,	vs,	vs,		vs,	vs,	vs,
Column A	WT	WT	WT		WT	WT	WT		WT	WT	WT
Unpaired t test
P value	0.0046	0.3339	0.0579		0.0315	0.2193	0.4368		0.0002	0.0161	0.3913
P value summary	**	ns	ns		*	ns	ns		***	*	ns
Significantly different (P < 0.05)?	Yes	No	No		Yes	No	No		Yes	Yes	No
One- or two-tailed P value?	Two-tailed	Two-tailed	Two-tailed		Two-tailed	Two-tailed	Two-tailed		Two-tailed	Two-tailed	Two-tailed
t, df	t=4,099, df=7	t=1,051, df=6	t=2,340, df=6		t=2,680, df=7	t=1,371, df=6	t=0,8330, df=6		t=6,966, df=7	t=3,316, df=6	t=0,9236, df=6
How big is the difference?
Mean of column A	34.11	1.578	1.593		42.49	1.785	1.673		421.4	2.673	1.603
Mean of column B	20.69	1.335	2.92		28.11	1.338	2.185		38.78	0.8825	1.208
Difference between means (B - A) ± SEM	-13,42 ± 3,274	-0,2425 ± 0,2308	1,328 ± 0,5674		-14,38 ± 5,365	-0,4475 ± 0,3263	0,5125 ± 0,6153		-382,6 ± 54,92	-1,790 ± 0,5398	-0,3950 ± 0,4277
95% confidence interval	-21,16 to -5,678	-0,8073 to 0,3223	-0,06091 to 2,716		-27,07 to -1,694	-1,246 to 0,3509	-0,9930 to 2,018		-512,5 to -252,7	-3,111 to -0,4691	-1,442 to 0,6515
R squared (eta squared)	0.7059	0.1554	0.4771		0.5065	0.2387	0.1037		0.8739	0.647	0.1245
F test to compare variances
F, DFn, Dfd	2,675, 3, 4	5,598, 3, 3	1,165, 3, 3		1,156, 3, 4	1,721, 3, 3	4,173, 3, 3		131,1, 3, 4	21,07, 3, 3	2,274, 3, 3
P value	0.3656	0.191	0.9029		0.8583	0.6665	0.2712		0.0004	0.0323	0.5174
P value summary	ns	ns	ns		ns	ns	ns		***	*	ns
Significantly different (P < 0.05)?	No	No	No		No	No	No		Yes	Yes	No

## Sheet: Fig.5
Fig.5A
	naive	WT	LAVNsp16
	32877	1321970	5503790
	34812	4717481	5650354
	33373	5489747	6333199
	32453	5990736	1661562
			585617
Statistical analysis:
Data did pass Shapiro-Wilk Test for normality
One-way ANOVA followed by Tukey's multiple comparisons test was performed
Tukey's multiple comparisons test	Mean Diff,	95,00% CI of diff,	Below threshold?	Summary	Adjusted P Value
naive vs. WT	-4346605	-8263518 to -429692	Yes	*	0.0305
naive vs. LAVNsp16	-3913526	-7629436 to -197616	Yes	*	0.0394
WT vs. LAVNsp16	433079	-3282831 to 4148989	No	ns	0.9456
Test details	Mean 1	Mean 2	Mean Diff,	SE of diff,	n1	n2	q	DF
naive vs. WT	33379	4379984	-4346605	1428855	4	4	4.302	10
naive vs. LAVNsp16	33379	3946904	-3913526	1355531	4	5	4.083	10
WT vs. LAVNsp16	4379984	3946904	433079	1355531	4	5	0.4518	10
Fig.5B
	naive	WT	LAVNsp16
	5452	427176	44495
	6734	431312	61170
	11148	528726	233969
	9412	589904	16275
			435879
Statistical analysis:
Data did pass Shapiro-Wilk Test for normality
One-way ANOVA followed by Tukey's multiple comparisons test was performed
Tukey's multiple comparisons test	Mean Diff,	95,00% CI of diff,	Below threshold?	Summary	Adjusted P Value
naive vs. WT	-486093	-718822 to -253364	Yes	***	0.0005
naive vs. LAVNsp16	-150171	-370957 to 70615	No	ns	0.1991
WT vs. LAVNsp16	335922	115136 to 556708	Yes	**	0.0049
Test details	Mean 1	Mean 2	Mean Diff,	SE of diff,	n1	n2	q	DF
naive vs. WT	8187	494280	-486093	84897	4	4	8.097	10
naive vs. LAVNsp16	8187	158358	-150171	80541	4	5	2.637	10
WT vs. LAVNsp16	494280	158358	335922	80541	4	5	5.898	10
Fig.5C
	naive	WT	LAVNsp16
	1	62	12
	0	28	49
	0	75	228
	0	125	3
			183
Statistical analysis:
Data did not pass Shapiro-Wilk Test for normality
Kruskal-Wallis followed by Dunn's multiple comparison test
Dunn's multiple comparisons test	Mean rank diff,	Significant?	Summary	Adjusted P Value	A-?
naive vs. WT	-6.75	Yes	*	0.0274	B	WT
naive vs. LAVNsp16	-6.3	Yes	*	0.0306	C	LAVNsp16
Test details	Mean rank 1	Mean rank 2	Mean rank diff,	n1	n2	Z
naive vs. WT	2.5	9.25	-6.75	4	4	2.465
naive vs. LAVNsp16	2.5	8.8	-6.3	4	5	2.425
Fig.5D
	Dilution Factor	WT				LAVNsp16
	200	1	1.1	0.2	0.2	0.1	0.1	0.1	0.8	8
	400	1.1	5.2	0.3	0.2	0.1	0.1	0.2	1.7	25.1
	800	9	6.8	0.4	0.3	4.6	0.6	0.7	9.4	48.7
	1600	34.7	12	2.6	2.1	12.7	3.3	4.9	26.7	52.6
	3200	48.9	19	5.7	11.7	26.6	14.1	11.2	44.2	60
	6400	64	37.7	17.4	25.9	54.8	25.7	17.2	50	100
	12800	95.8	60.1	34.4	45.3	88.9	56	42	84.6	100
	25600	100	71.3	68.3	82.6	100	100	81.4	100	100
Statistical analysis:
Data did pass Shapiro-Wilk Test for normality
single, unpaired t tests were performed, per dilution factor
Column A	WT
vs.	vs,
Column B	LAVNsp16
Test details
Test name	Unpaired t test
Variance assumption	Individual variance for each row
Multiple comparisons	False Discovery Rate (FDR)
Method	Two-stage step-up (Benjamini, Krieger, and Yekutieli)
Desired FDR (Q)	1,00%
Number of tests performed	8
Number of rows omitted	0
Discovery?	P value	Mean of WT	Mean of LAVNsp16	Difference	SE of difference	t ratio	df	q value
No	0.521675	0.625	1.82	-1.195	1.772	0.6744	7	0.584016
No	0.531282	1.7	5.44	-3.74	5.68	0.6585	7	0.584016
No	0.436877	4.125	12.8	-8.675	10.52	0.8244	7	0.584016
No	0.578234	12.85	20.04	-7.19	12.33	0.5829	7	0.584016
No	0.485875	21.33	31.22	-9.895	13.45	0.7356	7	0.584016
No	0.499623	36.25	49.54	-13.29	18.67	0.7118	7	0.584016
No	0.395637	58.9	74.3	-15.4	17.02	0.9048	7	0.584016
No	0.076775	80.55	96.28	-15.73	7.585	2.074	7	0.584016
Fig.5E
	naive	WT	LAVNsp16
	16	331	227
	56	325	190
	64	363	474
	27	331	237
			341
Statistical analysis:
Data did pass Shapiro-Wilk Test for normality
One-way ANOVA followed by Tukey's multiple comparisons test was performed
Tukey's multiple comparisons test	Mean Diff,	95,00% CI of diff,	Below threshold?	Summary	Adjusted P Value
naive vs. WT	-296.8	-441,3 to -152,2	Yes	***	0.0006
naive vs. LAVNsp16	-253.1	-390,2 to -115,9	Yes	**	0.0013
WT vs. LAVNsp16	43.7	-93,45 to 180,9	No	ns	0.6682
Test details	Mean 1	Mean 2	Mean Diff,	SE of diff,	n1	n2	q	DF
naive vs. WT	40.75	337.5	-296.8	52.74	4	4	7.957	10
naive vs. LAVNsp16	40.75	293.8	-253.1	50.03	4	5	7.153	10
WT vs. LAVNsp16	337.5	293.8	43.7	50.03	4	5	1.235	10
Fig.5F
	naive	WT	LAVNsp16
	5	100	42
	12	71	47
	5	63	59
	7	67	79
			21
Statistical analysis:
Data did pass Shapiro-Wilk Test for normality
One-way ANOVA followed by Tukey's multiple comparisons test was performed
Tukey's multiple comparisons test	Mean Diff,	95,00% CI of diff,	Below threshold?	Summary	Adjusted P Value
naive vs. WT	-68	-99,95 to -36,05	Yes	***	0.0004	A-B
naive vs. LAVNsp16	-42.35	-72,66 to -12,04	Yes	**	0.0085	A-C
WT vs. LAVNsp16	25.65	-4,660 to 55,96	No	ns	0.0988	B-C
Test details	Mean 1	Mean 2	Mean Diff,	SE of diff,	n1	n2	q	DF
naive vs. WT	7.25	75.25	-68	11.65	4	4	8.251	10
naive vs. LAVNsp16	7.25	49.6	-42.35	11.06	4	5	5.417	10
WT vs. LAVNsp16	75.25	49.6	25.65	11.06	4	5	3.281	10
Fig.5G
		naive				WT				LAVNsp16
	TEFF	0	1	1	1	7	3	8	11	1	1	4	2	4
	TEM	0	0	0	0	1	2	3	2	0	2	2	5	0
	TCM	7	26	21	10	254	237	260	236	170	136	381	187	275
Statistical analysis:
Data did pass Shapiro-Wilk Test for normality
Two-way ANOVA, followed by Dunnett's multiple comparison test was performed
Dunnett's multiple comparisons test	Predicted (LS) mean diff,	95,00% CI of diff,	Below threshold?	Summary	Adjusted P Value
TEFF
naive vs. WT	-6.5	-66,22 to 53,22	No	ns	0.9538
naive vs. LAVNsp16	-1.65	-58,30 to 55,00	No	ns	0.9966
TEM
naive vs. WT	-2	-61,72 to 57,72	No	ns	0.9955
naive vs. LAVNsp16	-1.8	-58,45 to 54,85	No	ns	0.996
TCM
naive vs. WT	-230.8	-290,5 to -171,0	Yes	****	<0,0001
naive vs. LAVNsp16	-213.8	-270,5 to -157,1	Yes	****	<0,0001
Test details	Predicted (LS) mean 1	Predicted (LS) mean 2	Predicted (LS) mean diff,	SE of diff,	N1	N2	q	DF
TEFF
naive vs. WT	0.75	7.25	-6.5	25.77	4	4	0.2522	30
naive vs. LAVNsp16	0.75	2.4	-1.65	24.45	4	5	0.06749	30
TEM
naive vs. WT	0	2	-2	25.77	4	4	0.0776	30
naive vs. LAVNsp16	0	1.8	-1.8	24.45	4	5	0.07362	30
TCM
naive vs. WT	16	246.8	-230.8	25.77	4	4	8.953	30
naive vs. LAVNsp16	16	229.8	-213.8	24.45	4	5	8.744	30
Fig.5H
		naive				WT				LAVNsp16
	TEFF	0	0	0	0	4	0	7	3	0	3	2	3	1
	TEM	0	0	0	1	0	0	0	0	0	0	1	0	0
	TCM	4	9	2	3	55	46	33	41	29	26	37	52	15
	TRM	0	1	0	2	28	18	10	4	8	9	16	11	5
Statistical analysis:
Data did pass Shapiro-Wilk Test for normality
Two-way ANOVA, followed by Dunnett's multiple comparison test was performed
Dunnett's multiple comparisons test	Predicted (LS) mean diff,	95,00% CI of diff,	Below threshold?	Summary	Adjusted P Value
TEFF
naive vs. WT	-3.5	-13,31 to 6,311	No	ns	0.6258
naive vs. LAVNsp16	-1.8	-11,11 to 7,508	No	ns	0.866
TEM
naive vs. WT	0.25	-9,561 to 10,06	No	ns	0.9975
naive vs. LAVNsp16	0.05	-9,258 to 9,358	No	ns	0.9999
TCM
naive vs. WT	-39.25	-49,06 to -29,44	Yes	****	<0,0001
naive vs. LAVNsp16	-27.3	-36,61 to -17,99	Yes	****	<0,0001
TRM
naive vs. WT	-14.25	-24,06 to -4,439	Yes	**	0.0036
naive vs. LAVNsp16	-9.05	-18,36 to 0,2576	No	ns	0.0576
Test details	Predicted (LS) mean 1	Predicted (LS) mean 2	Predicted (LS) mean diff,	SE of diff,	N1	N2	q	DF
TEFF
naive vs. WT	0	3.5	-3.5	4.286	4	4	0.8166	40
naive vs. LAVNsp16	0	1.8	-1.8	4.066	4	5	0.4427	40
TEM
naive vs. WT	0.25	-8.882e-15	0.25	4.286	4	4	0.05833	40
naive vs. LAVNsp16	0.25	0.2	0.05	4.066	4	5	0.0123	40
TCM
naive vs. WT	4.5	43.75	-39.25	4.286	4	4	9.158	40
naive vs. LAVNsp16	4.5	31.8	-27.3	4.066	4	5	6.714	40
TRM
naive vs. WT	0.75	15	-14.25	4.286	4	4	3.325	40
naive vs. LAVNsp16	0.75	9.8	-9.05	4.066	4	5	2.226	40
Fig.5I
		naive				WT				LAVNsp16
	CD107a+	220	302	228	149	459	783	743	1027	264	660	846	1329	531
	IFNy+	10	12	14	9	190	156	178	187	97	108	257	64	106
	TNFα+	42	25	25	13	60	75	93	55	30	50	79	45	47
	IL-2+	1	2	0	0	17	22	23	20	6	11	21	13	16
	IFNy+ /TNFα+ /IL-2+	49	36	34	20	209	199	245	210	108	141	295	109	134
Statistical analysis:
Data did pass Shapiro-Wilk Test for normality
Two-way ANOVA, followed by Dunnett's multiple comparison test was performed
Dunnett's multiple comparisons test	Predicted (LS) mean diff,	95,00% CI of diff,	Below threshold?	Summary	Adjusted P Value
CD107a+
naive vs. WT	-528.3	-739,0 to -317,5	Yes	****	<0,0001
naive vs. LAVNsp16	-501.3	-701,2 to -301,3	Yes	****	<0,0001
IFNy+
naive vs. WT	-166.5	-377,3 to 44,30	No	ns	0.1379
naive vs. LAVNsp16	-115.2	-315,1 to 84,83	No	ns	0.3243
TNFα+
naive vs. WT	-44.5	-255,3 to 166,3	No	ns	0.8449
naive vs. LAVNsp16	-23.95	-223,9 to 176,0	No	ns	0.9464
IL-2+
naive vs. WT	-19.75	-230,5 to 191,0	No	ns	0.9668
naive vs. LAVNsp16	-12.65	-212,6 to 187,3	No	ns	0.9847
IFNy+ /TNFα+ /IL-2+
naive vs. WT	-181	-391,8 to 29,80	No	ns	0.1007
naive vs. LAVNsp16	-122.7	-322,6 to 77,33	No	ns	0.2831
Test details	Predicted (LS) mean 1	Predicted (LS) mean 2	Predicted (LS) mean diff,	SE of diff,	N1	N2	q	DF
CD107a+
naive vs. WT	224.8	753	-528.3	92.75	4	4	5.695	50
naive vs. LAVNsp16	224.8	726	-501.3	87.99	4	5	5.697	50
IFNy+
naive vs. WT	11.25	177.8	-166.5	92.75	4	4	1.795	50
naive vs. LAVNsp16	11.25	126.4	-115.2	87.99	4	5	1.309	50
TNFα+
naive vs. WT	26.25	70.75	-44.5	92.75	4	4	0.4798	50
naive vs. LAVNsp16	26.25	50.2	-23.95	87.99	4	5	0.2722	50
IL-2+
naive vs. WT	0.75	20.5	-19.75	92.75	4	4	0.2129	50
naive vs. LAVNsp16	0.75	13.4	-12.65	87.99	4	5	0.1438	50
IFNy+ /TNFα+ /IL-2+
naive vs. WT	34.75	215.8	-181	92.75	4	4	1.951	50
naive vs. LAVNsp16	34.75	157.4	-122.7	87.99	4	5	1.394	50
Fig.5K
		naive				WT				LAVNsp16
	CD107a+	14	15	9	16	86	87	45	109	66	91	122	33	46
	IFNy+	3	4	3	3	76	54	31	66	34	60	86	13	24
	TNFα+	1	4	3	5	22	20	9	14	17	27	22	10	3
	IL-2+	1	1	3	5	22	12	9	13	11	14	24	7	2
	IFNy+ /TNFα+ /IL-2+	4	8	8	10	78	59	33	73	37	66	90	18	26
Statistical analysis:
Data did pass Shapiro-Wilk Test for normality
Two-way ANOVA, followed by Dunnett's multiple comparison test was performed
Dunnett's multiple comparisons test	Predicted (LS) mean diff,	95,00% CI of diff,	Below threshold?	Summary	Adjusted P Value
CD107a+
naive vs. WT	-68.25	-98,36 to -38,14	Yes	****	<0,0001
naive vs. LAVNsp16	-58.1	-86,67 to -29,53	Yes	****	<0,0001
IFNy+
naive vs. WT	-53.5	-83,61 to -23,39	Yes	***	0.0004
naive vs. LAVNsp16	-40.15	-68,72 to -11,58	Yes	**	0.0046
TNFα+
naive vs. WT	-13	-43,11 to 17,11	No	ns	0.5151
naive vs. LAVNsp16	-12.55	-41,12 to 16,02	No	ns	0.504
IL-2+
naive vs. WT	-11.5	-41,61 to 18,61	No	ns	0.5902
naive vs. LAVNsp16	-9.1	-37,67 to 19,47	No	ns	0.6882
IFNy+ /TNFα+ /IL-2+
naive vs. WT	-53.25	-83,36 to -23,14	Yes	***	0.0004
naive vs. LAVNsp16	-39.9	-68,47 to -11,33	Yes	**	0.0049
Test details	Predicted (LS) mean 1	Predicted (LS) mean 2	Predicted (LS) mean diff,	SE of diff,	N1	N2	q	DF
CD107a+
naive vs. WT	13.5	81.75	-68.25	13.25	4	4	5.151	50
naive vs. LAVNsp16	13.5	71.6	-58.1	12.57	4	5	4.623	50
IFNy+
naive vs. WT	3.25	56.75	-53.5	13.25	4	4	4.038	50
naive vs. LAVNsp16	3.25	43.4	-40.15	12.57	4	5	3.194	50
TNFα+
naive vs. WT	3.25	16.25	-13	13.25	4	4	0.9812	50
naive vs. LAVNsp16	3.25	15.8	-12.55	12.57	4	5	0.9985	50
IL-2+
naive vs. WT	2.5	14	-11.5	13.25	4	4	0.868	50
naive vs. LAVNsp16	2.5	11.6	-9.1	12.57	4	5	0.724	50
IFNy+ /TNFα+ /IL-2+
naive vs. WT	7.5	60.75	-53.25	13.25	4	4	4.019	50
naive vs. LAVNsp16	7.5	47.4	-39.9	12.57	4	5	3.174	50

## Sheet: Fig.6
Fig.6A
	dpi	WT									LAVNsp16
	0	100	100	100	100	100	100	100	100	100	100	100	100	100	100	100	100	100	100
	1	96.36	97.67	96.91	97.16	95.47	98.04	96.9	96.78	95.21	97.43	97.07	95.52	96.55	97.9	98.44	94.03	97.85	96.65
	2	87.04	86.77	88.76	97.44	85.02	91.88	89.01	90.62	89.52	93.25	91.94	96.21	89.34	94.31	93.46	89.77	96.31	94.13
	3					81.18	85.99	83.66	88.47	85.63					91.32	92.21	88.64	97.85	94.69
	4					74.91	81.23	81.69	81.77	81.14					94.01	93.46	92.05	95.38	95.81
Statistical analysis:
Data did pass Shapiro-Wilk Test for normality
Individual, unpaired t-tests were performed per dpi
Table Analyzed	1 dpi	2 dpi	3 dpi	4 dpi
Column B	LAVNsp16	LAVNsp16	LAVNsp16	LAVNsp16
vs.	vs,	vs,	vs,	vs,
Column A	WT	WT	WT	WT
Unpaired t test
P value	0.8517	0.0244	0.0039	<0,0001
P value summary	ns	*	**	****
Significantly different (P < 0.05)?	No	Yes	Yes	Yes
One- or two-tailed P value?	Two-tailed	Two-tailed	Two-tailed	Two-tailed
t, df	t=0,1901, df=16	t=2,486, df=16	t=4,013, df=8	t=9,459, df=8
How big is the difference?
Mean of column A	96.72	89.56	84.99	80.15
Mean of column B	96.83	93.19	92.94	94.14
Difference between means (B - A) ± SEM	0,1044 ± 0,5496	3,629 ± 1,460	7,956 ± 1,983	13,99 ± 1,479
95% confidence interval	-1,061 to 1,269	0,5342 to 6,724	3,384 to 12,53	10,58 to 17,41
R squared (eta squared)	0.002252	0.2786	0.6681	0.9179
F test to compare variances
F, DFn, Dfd	2,159, 8, 8	2,122, 8, 8	1,638, 4, 4	3,772, 4, 4
P value	0.2969	0.3078	0.6443	0.2267
P value summary	ns	ns	ns	ns
Significantly different (P < 0.05)?	No	No	No	No
Fig.6B
	dpi	WT									LAVNsp16
	0	0	0	0	0	0	0	0	0	0	0	0	0	0	0	0	0	0	0
	1	5	5	5	5	5	5	5	5	5	5	5	5	5	5	5	5	5	5
	2	10	10	10	5	15	10	15	10	15	5	5	5	10	5	5	10	5	5
	3					15	15	15	15	15					5	5	10	5	5
	4					25	15	10	15	15					5	5	5	5	5
Statistical analysis:
Data did not pass Shapiro-Wilk Test for normality
Individual Mann-Whitney tests were performed per dpi
Table Analyzed	1 dpi	2 dpi	3 dpi	4 dpi
Column B	LAVNsp16	LAVNsp16	LAVNsp16	LAVNsp16
vs.	vs,	vs,	vs,	vs,
Column A	WT	WT	WT	WT
Mann Whitney test
P value	>0,9999	0.0073	0.0079	0.0079
Exact or approximate P value?	Exact	Exact	Exact	Exact
P value summary	ns	**	**	**
Significantly different (P < 0.05)?	No	Yes	Yes	Yes
One- or two-tailed P value?	Two-tailed	Two-tailed	Two-tailed	Two-tailed
Sum of ranks in column A,B	85,50 , 85,50	115,5 , 55,50	40 , 15	40 , 15
Mann-Whitney U	40.5	10.5	0	0
Difference between medians
Median of column A	5,000, n=9	10,00, n=9	15,00, n=5	15,00, n=5
Median of column B	5,000, n=9	5,000, n=9	5,000, n=5	5,000, n=5
Difference: Actual	0	-5	-10	-10
Difference: Hodges-Lehmann	0	-5	-10	-10
Fig.6C
	BAL		Lung
	WT	LAVNsp16	WT	LAVNsp16
	26100	720	22100	1
	28300	4040	32100	2150
	1	2390	29800	5250
		6090	5050	9900
Statistical analysis:
Data did pass Shapiro-Wilk Test for normality
Individual, unpaired t-tests were performed for BAL and lung samples
Table Analyzed	BAL	Lung
Column B	LAVNsp16	LAVNsp16
vs.	vs,	vs,
Column A	WT	WT
Unpaired t test
P value	0.1131	0.0327
P value summary	ns	*
Significantly different (P < 0.05)?	No	Yes
One- or two-tailed P value?	Two-tailed	Two-tailed
t, df	t=1,919, df=5	t=2,764, df=6
How big is the difference?
Mean of column A	18134	22263
Mean of column B	3310	4325
Difference between means (B - A) ± SEM	-14824 ± 7724	-17937 ± 6489
95% confidence interval	-34680 to 5033	-33815 to -2060
R squared (eta squared)	0.4242	0.5602
F test to compare variances
F, DFn, Dfd	47,00, 2, 3	8,126, 3, 3
P value	0.0109	0.119
P value summary	*	ns
Significantly different (P < 0.05)?	Yes	No
Fig.6D
	BAL				Lung
	2 dpi		4 dpi		2 dpi		4 dpi
	WT	LAVNsp16	WT	LAVNsp16	WT	LAVNsp16	WT	LAVNsp16
	213000000	12600000	132000000	4070000	1880000000	144000000	66800000	11700000
	170000000	40600000	60400000	31700	1280000000	228000000	43800000	1100000
	4000000	15900000	54000000	478000	1080000000	130000000	76200000	7430000
		47900000	38200000	58300	24500000	365000000	57300000	3600000
			58400000	59600			78800000	2090000
Statistical analysis:
Data did pass Shapiro-Wilk Test for normality
Individual, unpaired t-tests were performed for BAL and lung samples at 2 and 4 dpi
	BAL			Lung
Table Analyzed	2 dpi	4 dpi		2 dpi	4 dpi
Column C	LAVNsp16	LAVNsp16		LAVNsp16	LAVNsp16
vs.	vs,	vs,		vs,	vs,
Column A	WT	WT		WT	WT
Unpaired t test
P value	0.1258	0.0033		0.0725	<0,0001
P value summary	ns	**		ns	****
Significantly different (P < 0.05)?	No	Yes		No	Yes
One- or two-tailed P value?	Two-tailed	Two-tailed		Two-tailed	Two-tailed
t, df	t=1,836, df=5	t=4,141, df=8		t=2,176, df=6	t=8,838, df=8
How big is the difference?
Mean of column A	129000000	68600000		1066125000	64580000
Mean of column C	29250000	939520		216750000	5184000
Difference between means (C - A) ± SEM	-99750000 ± 54322897	-67660480 ± 16340973		-849375000 ± 390323897	-59396000 ± 6720237
95% confidence interval	-239391453 to 39891453	-105342831 to -29978129		-1804463170 to 105713170	-74892894 to -43899106
R squared (eta squared)	0.4028	0.6818		0.4411	0.9071
F test to compare variances
F, DFn, Dfd	39,21, 2, 3	430,1, 4, 4		51,35, 3, 3	10,84, 4, 4
P value	0.0141	<0,0001		0.0089	0.0404
P value summary	*	****		**	*
Significantly different (P < 0.05)?	Yes	Yes		Yes	Yes
Fig.6E
	dpi	WT				LAVNsp16
	0	100	100	100	100	100	100	100	100
	1	98.43	98.44	94.97	96.32	97.67	95.92	97.42	98.4
	2	94.9	96.11	92.74	93.68	100.78	99.18	99.48	98.94
	3	94.51	98.83	91.62	93.68	101.55	100.82	101.03	101.06
	4	98.82	96.11	95.53	94.21	101.55	100.82	105.15	101.6
Statistical analysis:
Data did pass Shapiro-Wilk Test for normality
Two-way ANOVA, followed by Bonferoni's multiple comparison test was performed
Bonferroni's multiple comparisons test	Mean Diff,	95,00% CI of diff,	Below threshold?	Summary	Adjusted P Value
WT - LAVNsp16
0	0
1	-0.3125	-4,349 to 3,724	No	ns	>0,9999
2	-5.238	-8,732 to -1,743	Yes	**	0.0096
3	-6.455	-15,18 to 2,274	No	ns	0.1158
4	-6.113	-11,21 to -1,020	Yes	*	0.0216
Test details	Mean 1	Mean 2	Mean Diff,	SE of diff,	N1	N2	t	DF
WT - LAVNsp16
0	100	100	0	0	4	4
1	97.04	97.35	-0.3125	0.9979	4	4	0.3132	4.97
2	94.36	99.6	-5.238	0.8396	4	4	6.238	4.712
3	94.66	101.1	-6.455	1.525	4	4	4.233	3.062
4	96.17	102.3	-6.113	1.374	4	4	4.45	6
Fig.6F
	dpi	WT				LAVNsp16
	0	0	0	0	0	0	0	0	0
	1	5	5	5	5	5	5	5	5
	2	15	5	15	5	0	5	5	5
	3	5	5	5	5	0	0	0	0
	4	5	5	5	5	0	0	0	0
Statistical analysis:
Data did not pass Shapiro-Wilk Test for normality
Individual Mann-Whitney tests were performed per dpi
Table Analyzed	2 dpi	3 dpi
Column B	LAVNsp16	LAVNsp16
vs.	vs,	vs,
Column A	WT	WT
Mann Whitney test
P value	0.2857	0.0286
Exact or approximate P value?	Exact	Exact
P value summary	ns	*
Significantly different (P < 0.05)?	No	Yes
One- or two-tailed P value?	Two-tailed	Two-tailed
Sum of ranks in column A,B	23 , 13	26 , 10
Mann-Whitney U	3	0
Difference between medians
Median of column A	10,00, n=4	5,000, n=4
Median of column B	5,000, n=4	0,000, n=4
Difference: Actual	-5	-5
Difference: Hodges-Lehmann	-7.5	-5
Fig.6G
	BAL
	young		aged
	WT	LAVNsp16	WT	LAVNsp16
	150000	250000	132000000	4070000
	3500000	9500	60400000	31700
	610000	37000	54000000	478000
	1800000	280000	38200000	58300
			58400000	59600
Statistical analysis:
Data did pass Shapiro-Wilk Test for normality
Individual, unpaired t-tests were performed within and between age groups
Table Analyzed	WT	LAVNsp16		young	aged
Column A	young	young		LAVNsp16	LAVNsp16
vs.	vs,	vs,		vs,	vs,
Column B	aged	aged		WT	WT
Unpaired t test
P value	0.0085	0.4034		0.1176	0.0033
P value summary	**	ns		ns	**
Significantly different (P < 0.05)?	Yes	No		No	Yes
One- or two-tailed P value?	Two-tailed	Two-tailed		Two-tailed	Two-tailed
t, df	t=3,622, df=7	t=0,889, df=7		t=1,826, df=6	t=4,141, df=8
How big is the difference?
Mean of column A	1515000	144125		1515000	68600000
Mean of column B	68600000	939520		144125	939520
Difference between means (A - B) ± SEM	-67085000 ± 18519058	795395 ± 894523		-1370875 ± 750720	-67660480 ± 16340973
95% confidence interval	-110875615 to -23294385	-1319817 to 2910607		-3207821 to 466071	-105342831 to -29978129
R squared (eta squared)	0.6521	0.101		0.3572	0.6818
F test to compare variances
F, DFn, Dfd	596,1, 4, 3	157, 4, 3		113,1, 3, 3	430,1, 4, 4
P value	0.0002	0.0016		0.0028	<0,0001
P value summary	***	**		**	****
Significantly different (P < 0.05)?	Yes	Yes		Yes	Yes

## Sheet: Fig.7
Fig.7A
	Monocytes
	dpi	naive	WT					LAVNsp16
	2	84	21242	17830	250			2290	3668	822	3608
	4		12046	9422	5512	7318	9868	1270	532	572	668	768
Statistical analysis:
Data did pass Shapiro-Wilk Test for normality
Individual, unpaired t-tests were performed per dpi
Table Analyzed	2 dpi	4 dpi
Column C	LAVNsp16	LAVNsp16
vs.	vs,	vs,
Column B	WT	WT
Unpaired t test
P value	0.1142	<0,0001
P value summary	ns	****
Significantly different (P < 0.05)?	No	Yes
One- or two-tailed P value?	Two-tailed	Two-tailed
t, df	t=1,911, df=5	t=7,159, df=8
How big is the difference?
Mean of column B	13107	8833
Mean of column C	2597	762
Difference between means (C - B) ± SEM	-10510 ± 5499	-8071 ± 1127
95% confidence interval	-24646 to 3626	-10671 to -5471
R squared (eta squared)	0.4222	0.865
F test to compare variances
F, DFn, Dfd	70,31, 2, 3	70,42, 4, 4
P value	0.006	0.0012
P value summary	**	**
Significantly different (P < 0.05)?	Yes	Yes
Fig.7B
	Neutrophils
	dpi	naive	WT					LAVNsp16
	2	11	10876	5174	114			6032	8864	3106	4036
	4		28048	17974	7314	13046	14532	752	228	284	522	236
Statistical analysis:
Data did pass Shapiro-Wilk Test for normality
Individual, unpaired t-tests were performed per dpi
Table Analyzed	2 dpi	4 dpi
Column C	LAVNsp16	LAVNsp16
vs.	vs,	vs,
Column B	WT	WT
Unpaired t test
P value	0.9693	0.0018
P value summary	ns	**
Significantly different (P < 0.05)?	No	Yes
One- or two-tailed P value?	Two-tailed	Two-tailed
t, df	t=0,04042, df=5	t=4,599, df=8
How big is the difference?
Mean of column B	5388	16183
Mean of column C	5510	404.4
Difference between means (C - B) ± SEM	121,5 ± 3006	-15778 ± 3431
95% confidence interval	-7606 to 7849	-23690 to -7867
R squared (eta squared)	0.0003266	0.7256
F test to compare variances
F, DFn, Dfd	4,466, 2, 3	1127, 4, 4
P value	0.2521	<0,0001
P value summary	ns	****
Significantly different (P < 0.05)?	No	Yes
Fig.7C
	NK cells
	dpi	naive	WT					LAVNsp16
	2	5	162	274	38			796	316	276	216
	4		10	10	22	10	62	6	2	0	2	2
Statistical analysis:
Data did pass Shapiro-Wilk Test for normality
Individual, unpaired t-tests were performed per dpi
Table Analyzed	2 dpi	4 dpi
Column C	LAVNsp16	LAVNsp16
vs.	vs,	vs,
Column B	WT	WT
Unpaired t test
P value	0.2069	0.0786
P value summary	ns	ns
Significantly different (P < 0.05)?	No	No
One- or two-tailed P value?	Two-tailed	Two-tailed
t, df	t=1,449, df=5	t=2,016, df=8
How big is the difference?
Mean of column B	158	22.8
Mean of column C	401	2.4
Difference between means (C - B) ± SEM	243,0 ± 167,7	-20,40 ± 10,12
95% confidence interval	-188,0 to 674,0	-43,74 to 2,935
R squared (eta squared)	0.2958	0.3369
F test to compare variances
F, DFn, Dfd	5,097, 3, 2	105,7, 4, 4
P value	0.3368	0.0005
P value summary	ns	***
Significantly different (P < 0.05)?	No	Yes
Fig.7D
	CD11c+CD11b+ macrophages
	dpi	naive	WT					LAVNsp16
	2	188	4222	3732	606			12162	10404	4238	9576
	4		13098	17636	11678	14974	29750	7494	8046	5124	4116	3528
Statistical analysis:
Data did pass Shapiro-Wilk Test for normality
Individual, unpaired t-tests were performed per dpi
Table Analyzed	2 dpi	4 dpi
Column C	LAVNsp16	LAVNsp16
vs.	vs,	vs,
Column B	WT	WT
Unpaired t test
P value	0.0381	0.0081
P value summary	*	**
Significantly different (P < 0.05)?	Yes	Yes
One- or two-tailed P value?	Two-tailed	Two-tailed
t, df	t=2,799, df=5	t=3,500, df=8
How big is the difference?
Mean of column B	2853	17427
Mean of column C	9095	5662
Difference between means (C - B) ± SEM	6242 ± 2230	-11766 ± 3361
95% confidence interval	508,4 to 11975	-19517 to -4014
R squared (eta squared)	0.6103	0.605
F test to compare variances
F, DFn, Dfd	3,027, 3, 2	12,89, 4, 4
P value	0.5163	0.0296
P value summary	ns	*
Significantly different (P < 0.05)?	No	Yes
Fig.7E
	CD8+ T cells
	dpi	naive	WT					LAVNsp16
	2	4	490	496	52			746	672	364	776
	4		1928	4676	4956	2224	3680	3976	1284	1584	2306	2018
Statistical analysis:
Data did pass Shapiro-Wilk Test for normality
Individual, unpaired t-tests were performed per dpi
Table Analyzed	2 dpi	4 dpi
Column C	LAVNsp16	LAVNsp16
vs.	vs,	vs,
Column B	WT	WT
Unpaired t test
P value	0.1376	0.1433
P value summary	ns	ns
Significantly different (P < 0.05)?	No	No
One- or two-tailed P value?	Two-tailed	Two-tailed
t, df	t=1,767, df=5	t=1,623, df=8
How big is the difference?
Mean of column B	346	3493
Mean of column C	639.5	2234
Difference between means (C - B) ± SEM	293,5 ± 166,1	-1259 ± 776,1
95% confidence interval	-133,6 to 720,6	-3049 to 530,4
R squared (eta squared)	0.3843	0.2476
F test to compare variances
F, DFn, Dfd	1,819, 2, 3	1,731, 4, 4
P value	0.6077	0.6082
P value summary	ns	ns
Significantly different (P < 0.05)?	No	No
Fig.7F
	Ifi44
	dpi	WT					LAVNsp16
	2	32.78	30.75	13.98	2.19		22.4	22.02	6.11	33.76
	4	2.3	1.78	1.84	1.97	1.41	1.79	1.76	0.7	1.55	2.15
	OAS1
	dpi	WT					LAVNsp16
	2	36.75	35.73	12.69	2.79		32.96	22.92	16.94	35.24
	4	2.66	1.87	1.88	1.96	1.6	2.28	1.78	0.82	1.97	1.96
	Ifnb1
	dpi	WT					LAVNsp16
	2	413.54	369.1	194.39	8.12		745.88	490.13	513.92	101.72
	4	24.42	5.8	8.26	9.38	8.5	275.26	8.36	481.46	7.61	17.79
Statistical analysis:
Data did pass Shapiro-Wilk Test for normality
Individual, unpaired t-tests were performed per dpi
	Ifi44			OAS1			Ifnb1
Table Analyzed	2 dpi	4 dpi		2 dpi	4 dpi		2 dpi	4 dpi
	LAVNsp16	LAVNsp16		LAVNsp16	LAVNsp16		LAVNsp16	LAVNsp16
Column B	vs,	vs,		vs,	vs,		vs,	vs,
vs.	WT	WT		WT	WT		WT	WT
Column A
Unpaired t test	0.905	0.3665		0.6158	0.4694		0.2305	0.1636
P value	ns	ns		ns	ns		ns	ns
P value summary	No	No		No	No		No	No
Significantly different (P < 0.05)?	Two-tailed	Two-tailed		Two-tailed	Two-tailed		Two-tailed	Two-tailed
One- or two-tailed P value?	t=0,1245, df=6	t=0,9572, df=8		t=0,5289, df=6	t=0,7594, df=8		t=1,334, df=6	t=1,534, df=8
t, df
How big is the difference?	19.93	1.86		21.99	1.994		246.3	11.27
Mean of column A	21.07	1.59		27.02	1.762		462.9	158.1
Mean of column B	1,148 ± 9,219	-0,2700 ± 0,2821		5,025 ± 9,500	-0,2320 ± 0,3055		216,6 ± 162,4	146,8 ± 95,73
Difference between means (B - A) ± SEM	-21,41 to 23,70	-0,9204 to 0,3804		-18,22 to 28,27	-0,9365 to 0,4725		-180,7 to 613,9	-73,92 to 367,6
95% confidence interval	0.002576	0.1028		0.04455	0.06723		0.2288	0.2272
R squared (eta squared)
F test to compare variances	1,632, 3, 3	2,834, 4, 4		3,895, 3, 3	1,971, 4, 4		2,087, 3, 3	820,3, 4, 4
F, DFn, Dfd	0.6973	0.3372		0.2936	0.5272		0.5611	<0,0001
P value	ns	ns		ns	ns		ns	****
P value summary	No	No		No	No		No	Yes
Significantly different (P < 0.05)?

## Sheet: Fig.8
Fig.8B
			group	animal ID	protein conc. µg/ml
		2 dpi	naiv	V7024	80
			WT	V7015	183
				V7007	174
				V7009	53
			LAVNsp16	V6638	134
				V6641	164
				V6636	110
				V6637	132
		4 dpi	WT	V7027	664
				V7018	588
				V7008	781
				V7010	890
				V7011	884
			LAVNsp16	V6987	186
				V6988	153
				V7016	165
				V7017	245
				V7025	157
Statistical analysis:
Data did pass Shapiro-Wilk Test for normality
Individual, unpaired t tests were performed for 2 and 4 dpi
Table Analyzed	2 dpi	4 dpi
Column B	LAVNsp16	LAVNsp16
vs.	vs,	vs,
Column A	WT	WT
Unpaired t test
P value	0.9662	<0,0001
P value summary	ns	****
Significantly different (P < 0.05)?	No	Yes
One- or two-tailed P value?	Two-tailed	Two-tailed
t, df	t=0,04451, df=5	t=9,336, df=8
How big is the difference?
Mean of column A	136.7	761.4
Mean of column B	135	181.2
Difference between means (B - A) ± SEM	-1,667 ± 37,44	-580,2 ± 62,15
95% confidence interval	-97,92 to 94,58	-723,5 to -436,9
R squared (eta squared)	0.0003961	0.9159
F test to compare variances
F, DFn, Dfd	10,71, 2, 3	12,46, 4, 4
P value	0.0861	0.0315
P value summary	ns	*
Significantly different (P < 0.05)?	No	Yes
Fig.8C
	young			aged
	naive	WT	LAVNsp16	naive	WT	LAVNsp16
	0	0	4	0	1	4
		1	3		2	2
		4	2		1	1
Statistical analysis:
Data did not pass Shapiro-Wilk Test for normality
Individual, Mann-Whitney tests were performed for young and aged mice
Table Analyzed	young	aged
Column C	LAVNsp16	LAVNsp16
vs.	vs,	vs,
Column B	WT	WT
Mann Whitney test
P value	0.5	0.7
Exact or approximate P value?	Exact	Exact
P value summary	ns	ns
Significantly different (P < 0.05)?	No	No
One- or two-tailed P value?	Two-tailed	Two-tailed
Sum of ranks in column B,C	8,500 , 12,50	8,500 , 12,50
Mann-Whitney U	2.5	2.5
Difference between medians
Median of column B	1,000, n=3	1,000, n=3
Median of column C	3,000, n=3	2,000, n=3
Difference: Actual	2	1
Difference: Hodges-Lehmann	2	1

## Sheet: Fig.9
Fig.9A
	dpi	immunized			naive
	0	100	100	100	100	100	100	100
	1	94.43	95.36	91.05	96.14	98.74	89.52	96.71
	2	94.12	97.68	95.85	92.63	95.6	88.89	88.49
	3	94.74	97.02	97.44	84.56	90.57	82.86	82.24
	4	93.19	96.36	97.12	92.63	100
Statistical analysis:
Data did pass Shapiro-Wilk Test for normality
Two-way ANOVA followed by Šídák's multiple comparisons test
Šídák's multiple comparisons test	Mean Diff,	95,00% CI of diff,	Below threshold?	Summary	Adjusted P Value
immunized - naive
Row 1	0
Row 2	-1.664	-11,46 to 8,127	No	ns	0.9741
Row 3	4.481	-3,707 to 12,67	No	ns	0.3254
Row 4	11.34	1,909 to 20,78	Yes	*	0.0261
Row 5	-0.7583	-121,7 to 120,2	No	ns	>0,9999
Test details	Mean 1	Mean 2	Mean Diff,	SE of diff,	N1	N2	t	DF
immunized - naive
Row 1	100	100	0	0	3	4
Row 2	93.61	95.28	-1.664	2.389	3	4	0.6965	4.801
Row 3	95.88	91.4	4.481	1.971	3	4	2.274	4.681
Row 4	96.4	85.06	11.34	2.079	3	4	5.457	4.051
Row 5	95.56	96.32	-0.7583	3.877	3	2	0.1956	1.218
Fig.9B
	dpi	immunized				naive
	0	100	100	100	100	100	100	100	100
	1	94.61	94.14	96.42	98.75	98.02	92.26	102.46	100.32
	2	94.95	95.52	98.51	99.69	94.72	93.75	101.4	99.36
	3	97.31	97.93	98.51	101.57	92.41	95.24	100.7	100.64
	4	99.33	97.93	98.21	98.12	89.77	90.48	99.3	98.73
Statistical analysis:
Data did pass Shapiro-Wilk Test for normality
Two-way ANOVA followed by Šídák's multiple comparisons test
Šídák's multiple comparisons test	Mean Diff,	95,00% CI of diff,	Below threshold?	Summary	Adjusted P Value
immunized - naive
Row 1	0
Row 2	-2.285	-12,92 to 8,354	No	ns	0.9206
Row 3	-0.14	-8,781 to 8,501	No	ns	>0,9999
Row 4	1.583	-8,441 to 11,61	No	ns	0.9749
Row 5	3.828	-10,78 to 18,43	No	ns	0.7358
Test details	Mean 1	Mean 2	Mean Diff,	SE of diff,	N1	N2	t	DF
immunized - naive
Row 1	100	100	0	0	4	4
Row 2	95.98	98.27	-2.285	2.434	4	4	0.9389	4.293
Row 3	97.17	97.31	-0.14	2.162	4	4	0.06474	5.038
Row 4	98.83	97.25	1.583	2.266	4	4	0.6985	4.212
Row 5	98.4	94.57	3.828	2.592	4	4	1.476	3.091
Fig.9C
	dpi	immunized	naive
	4		0
	4		0
	3		1
	3		1
	4	0
	4	0
	4	0
	4	0
Statistical analysis:
Comparison of Survival Curves
Log-rank (Mantel-Cox) test
Chi square	2.333
df	1
P value	0.1266
P value summary	ns
Are the survival curves sig different?	No
Gehan-Breslow-Wilcoxon test
Chi square	2.333
df	1
P value	0.1266
P value summary	ns
Are the survival curves sig different?	No
Median survival
immunized	Undefined
naive	3.5
Hazard Ratio (Mantel-Haenszel)	A/B	B/A
Ratio (and its reciprocal)	0.09697	10.31
95% CI of ratio	0,004857 to 1,936	0,5165 to 205,9
Hazard Ratio (logrank)	A/B	B/A
Ratio (and its reciprocal)	0
95% CI of ratio	-1,000 to -1,000	-1,000 to -1,000
Fig.9D
	dpi	immunized	naive
	4	0
	4	0
	4	0
	4	0
	4	0
	4		0
	4		0
	4		0
	4		0
Statistical analysis:
Comparison of Survival Curves
Log-rank (Mantel-Cox) test
Chi square	0
df	1
P value	>0,9999
P value summary	ns
Are the survival curves sig different?	No
Gehan-Breslow-Wilcoxon test
Chi square	0
df	1
P value	>0,9999
P value summary	ns
Are the survival curves sig different?	No
Median survival
immunized	Undefined
naive	Undefined
Hazard Ratio (Mantel-Haenszel)	A/B	B/A
Ratio (and its reciprocal)	Undefined	Undefined
Hazard Ratio (logrank)	A/B	B/A
Ratio (and its reciprocal)	Undefined	Undefined
Fig.9E
	Immunization	Infection	Animal ID	genome copies/ ml
	immunized LAVNsp16	naive	001-V6190	6872.27
			001-V6191	14213.1
			567-29097	3812.09
		WT	567-29101	8281.81
			567-29102	7158.41
			567-29103	12103.5
		delta	001-V6291	16345.6
			001-V6337	25483.8
			001-V6338	6596.1
			001-V6339	10862.2
	naive	naive	001-V6180	486.782
			001-V6192	0
			001-V6197	0
			001-V6179	0
			001-V6198	0
		WT	001-V6334	4.79079e+06
			001-V6335	2.82461e+07
			001-V6336	4.12052e+07
			001-V6409	1.93729e+08
		delta	001-V6410	2.92294e+07
			001-V6411	1.93666e+07
			001-V6412	2.27849e+07
			001-V6543	1.53899e+07
Statistical analysis:
Data did pass Shapiro-Wilk Test for normality
Individual, unpaired t tests were performed for WT and delta challenge
Table Analyzed	WT	delta
Column B	immunized	immunized
vs.	vs,	vs,
Column A	naive	naive
Unpaired t test
P value	0.2446	0.0003
P value summary	ns	***
Significantly different (P < 0.05)?	No	Yes
One- or two-tailed P value?	Two-tailed	Two-tailed
t, df	t=1,318, df=5	t=7,422, df=6
How big is the difference?
Mean of column A	67047500	21700000
Mean of column B	9180	14825
Difference between means (B - A) ± SEM	-67038320 ± 50857822	-21685175 ± 2921760
95% confidence interval	-197772514 to 63695874	-28834465 to -14535885
R squared (eta squared)	0.2579	0.9018
F test to compare variances
F, DFn, Dfd	1101611665, 3, 2	514289, 3, 3
P value	<0,0001	<0,0001
P value summary	****	****
Significantly different (P < 0.05)?	Yes	Yes
Fig.9E
	Immunization	Infection	Animal ID	copies/ µg RNA
	immunized LAVNsp16	naive	001-V6190	195.449
			001-V6191	223.376
			567-29097	80.562
		recWT	567-29101	122.453
			567-29102	116.851
			567-29103	113.87
		delta	001-V6291	193.336
			001-V6337	188.384
			001-V6338	115.629
			001-V6339	183.691
	naive	naive	001-V6180	0
			001-V6192	0
			001-V6197	0
			001-V6179	0
			001-V6198	0
		recWT	001-V6334	32573.9
			001-V6335	18852.8
			001-V6336	391148
			001-V6409	1.30569e+06
		delta	001-V6410	215242
			001-V6411	117339
			001-V6412	139750
			001-V6543	129597
Statistical analysis:
Data did pass Shapiro-Wilk Test for normality
Individual, unpaired t tests were performed for WT and delta challenge
Table Analyzed	WT	delta
Column B	immunized	immunized
vs.	vs,	vs,
Column A	naive	naive
Unpaired t test
P value	0.2764	0.0005
P value summary	ns	***
Significantly different (P < 0.05)?	No	Yes
One- or two-tailed P value?	Two-tailed	Two-tailed
t, df	t=1,221, df=5	t=6,830, df=6
How big is the difference?
Mean of column A	438125	150500
Mean of column B	117.7	170.3
Difference between means (B - A) ± SEM	-438007 ± 358657	-150330 ± 22009
95% confidence interval	-1359966 to 483951	-204185 to -96475
R squared (eta squared)	0.2298	0.886
F test to compare variances
F, DFn, Dfd	22501773622, 3, 2	1466171, 3, 3
P value	<0,0001	<0,0001
P value summary	****	****
Significantly different (P < 0.05)?	Yes	Yes
